# Supplementary material for: Spray-Dried Powder Containing Cannabigerol: A New Extemporaneous Emulgel for Topical Administration
Source: Pharmaceutics. 2023 Dec 8;15(12):2747. doi: 10.3390/pharmaceutics15122747 (PMC10747370; doi:10.3390/pharmaceutics15122747)
Supplement: Supplementary file 1 [file pharmaceutics-15-02747-s001.zip]

Archive with 1 entries (1 files):
- pharmaceutics-2735454-supplementary.pdf
